# Supplementary material for: Lophorrhinidesmuellerae (Coleoptera, Scarabaeidae, Cetoniinae): a new genus and species from southern Tanzania
Source: Zookeys. 2019 Mar 26;833:75–84. doi: 10.3897/zookeys.833.31502 (PMC6445823; doi:10.3897/zookeys.833.31502)
Supplement: XML Treatment for Lophorrhinides [file zookeys.833.31502-treatment1.xml]

<!DOCTYPE tp:taxon-treatment
  PUBLIC "-//TaxonX//DTD Taxonomic Treatment Publishing DTD v0 20100105//EN" "tax-treatment-NSO.dtd">
<tp:taxon-treatment xmlns:tp="http://www.plazi.org/taxpub"><tp:treatment-meta><kwd-group><label>Taxon classification</label><kwd><named-content xmlns:xlink="http://www.w3.org/1999/xlink" content-type="kingdom">Animalia</named-content></kwd><kwd><named-content xmlns:xlink="http://www.w3.org/1999/xlink" content-type="order">Coleoptera</named-content></kwd><kwd><named-content xmlns:xlink="http://www.w3.org/1999/xlink" content-type="family">Scarabaeidae</named-content></kwd></kwd-group><mixed-citation publication-type="journal"><person-group><name><surname>Perissinotto</surname><given-names>Renzo</given-names></name><name><surname>Clennell</surname><given-names>Lynette</given-names></name><name><surname>Beinhundner</surname><given-names>Gerhard</given-names></name></person-group><article-title><italic><tp:taxon-name><tp:taxon-name-part taxon-name-part-type="genus" reg="Lophorrhinides">Lophorrhinides</tp:taxon-name-part><tp:taxon-name-part taxon-name-part-type="species" reg="muellerae">muellerae</tp:taxon-name-part></tp:taxon-name></italic> (<tp:taxon-name><tp:taxon-name-part taxon-name-part-type="order">Coleoptera</tp:taxon-name-part></tp:taxon-name>, <tp:taxon-name><tp:taxon-name-part taxon-name-part-type="family">Scarabaeidae</tp:taxon-name-part></tp:taxon-name>, <tp:taxon-name><tp:taxon-name-part taxon-name-part-type="subfamily">Cetoniinae</tp:taxon-name-part></tp:taxon-name>): a new genus and species from southern Tanzania</article-title><source>Zookeys</source><day>26</day><month>3</month><year>2019</year><volume>833</volume><fpage>75</fpage><lpage>84</lpage><pub-id pub-id-type="doi">10.3897/zookeys.833.31502</pub-id></mixed-citation></tp:treatment-meta><tp:nomenclature><tp:taxon-name>
            <tp:taxon-name-part taxon-name-part-type="genus" reg="Lophorrhinides">Lophorrhinides</tp:taxon-name-part>
            <object-id xmlns:xlink="http://www.w3.org/1999/xlink" content-type="zoobank" xlink:type="simple">http://zoobank.org/76FA4EC4-214F-499F-9C58-8823A8535E79</object-id>
          </tp:taxon-name><tp:taxon-status xmlns:xlink="http://www.w3.org/1999/xlink" xlink:type="simple">gen. n.</tp:taxon-status></tp:nomenclature><tp:treatment-sec sec-type="Type species"><title>Type species</title><p><italic><tp:taxon-name><tp:taxon-name-part taxon-name-part-type="genus" reg="Lophorrhinides">Lophorrhinides</tp:taxon-name-part><tp:taxon-name-part taxon-name-part-type="species" reg="muellerae">muellerae</tp:taxon-name-part></tp:taxon-name></italic> gen. et sp. n.</p></tp:treatment-sec><tp:treatment-sec sec-type="diagnosis"><title>Diagnosis</title><p>The new genus is most closely related to <italic><tp:taxon-name><tp:taxon-name-part taxon-name-part-type="genus" reg="Lophorrhina">Lophorrhina</tp:taxon-name-part></tp:taxon-name></italic> Westwood, 1842. It differs from this genus mainly by its generally dense pubescence on the dorsal surface (particularly well-developed in male), the fairly globose rather than deplanate body shape, the hemicircular rather than octagonal pronotal shape, the equilateral rather than isosceles triangular shape of its scutellum, the presence of reduced clypeal armature, which is similar in both sexes, and the reduction of the central horn on head frons to a tubercle. A more comprehensive comparison between the two genera is provided in Table <xref ref-type="table" rid="T1">1</xref> below.</p><table-wrap id="T1" position="float" orientation="portrait"><label>Table 1.</label><caption><p>Comparison of diagnostic generic characters of <italic><tp:taxon-name><tp:taxon-name-part taxon-name-part-type="genus" reg="Lophorrhina">Lophorrhina</tp:taxon-name-part></tp:taxon-name></italic> Westwood, 1842 versus <italic><tp:taxon-name><tp:taxon-name-part taxon-name-part-type="genus" reg="Lophorrhinides">Lophorrhinides</tp:taxon-name-part></tp:taxon-name></italic> gen. n. The list for <italic><tp:taxon-name><tp:taxon-name-part taxon-name-part-type="genus" reg="Lophorrhina">Lophorrhina</tp:taxon-name-part></tp:taxon-name></italic> includes the key features highlighted in the original description of <xref ref-type="bibr" rid="B16">Westwood (1842)</xref> as well as those of the successive synonyms of <italic><tp:taxon-name><tp:taxon-name-part taxon-name-part-type="genus" reg="Chordodera">Chordodera</tp:taxon-name-part></tp:taxon-name></italic> Burmeister, 1842, <italic><tp:taxon-name><tp:taxon-name-part taxon-name-part-type="genus" reg="Daedycorrhina">Daedycorrhina</tp:taxon-name-part></tp:taxon-name></italic> Bates, 1888, <italic><tp:taxon-name><tp:taxon-name-part taxon-name-part-type="genus" reg="Aphanesthes">Aphanesthes</tp:taxon-name-part></tp:taxon-name></italic> Kolbe, 1892 and <italic><tp:taxon-name><tp:taxon-name-part taxon-name-part-type="genus" reg="Aphanochroa">Aphanochroa</tp:taxon-name-part></tp:taxon-name></italic> Kolbe, 1893.</p></caption><table id="TID0EJJAE" rules="all"><tbody><tr><td rowspan="1" colspan="1">
                    <bold><italic><tp:taxon-name><tp:taxon-name-part taxon-name-part-type="genus" reg="Lophorrhina">Lophorrhina</tp:taxon-name-part></tp:taxon-name></italic> Westwood, 1842</bold>
                  </td><td rowspan="1" colspan="1">
                    <bold><italic><tp:taxon-name><tp:taxon-name-part taxon-name-part-type="genus" reg="Lophorrhinides">Lophorrhinides</tp:taxon-name-part></tp:taxon-name></italic> gen. n.</bold>
                  </td></tr><tr><td rowspan="1" colspan="1">Clypeal horn flat to concave but truncated in male, drastically reduced in female to a slight elevation</td><td rowspan="1" colspan="1">Clypeal horn deeply concave, wide but short in both sexes, only slightly reduced in female compared to male</td></tr><tr><td rowspan="1" colspan="1">Presence of flattened, central horn at posterior margin of head frons, between eyes</td><td rowspan="1" colspan="1">Presence of central tubercle at posterior margin of head frons, between eyes</td></tr><tr><td rowspan="1" colspan="1">Scutellum virtually asetose, isosceles triangular in shape with width/height ratio ≤ 1</td><td rowspan="1" colspan="1">Scutellum with dense pilosity, equilateral triangular in shape with width/height ratio &gt; 1</td></tr><tr><td rowspan="1" colspan="1">Tridentate protibia in both sexes, but all teeth obsolete in male</td><td rowspan="1" colspan="1">Tridentate protibiae in both sexes, but teeth 2-3 obsolete in male and tooth 3 drastically reduced in female</td></tr><tr><td rowspan="1" colspan="1">Tibiae and tarsi thin and elongate to hypertrophic in male (especially in prolegs, where tibiae are often arcuate)</td><td rowspan="1" colspan="1">Tibiae and tarsi of normal cetoniine length and thickness, with no visible sexual dimorphism</td></tr><tr><td rowspan="1" colspan="1">Mesometasternal lobe dilated into a short, round process and protruding forward</td><td rowspan="1" colspan="1">Mesometasternal lobe smoothly rounded and not expanded anteriorly or laterally</td></tr><tr><td rowspan="1" colspan="1">Body deplanate, with pronotum virtually octagonal and elytra tapering towards apex</td><td rowspan="1" colspan="1">Body substantially globose, with hemicircular pronotum exhibiting heavily sinuate posterior margin and elytra smoothly rounded at apex</td></tr><tr><td rowspan="1" colspan="1">Ornamentation well developed, with velutinous surface exhibiting longitudinal lines or stripes on pronotum and light-dark maculation on elytra</td><td rowspan="1" colspan="1">Ornamentation poorly developed, with pronotum exhibiting only very restricted orange maculation on antero-lateral margin and elytra with dark patches only on umbones and on and around sutural margins</td></tr><tr><td rowspan="1" colspan="1">Pilosity absent or drastically reduced on dorsal surface in both sexes</td><td rowspan="1" colspan="1">Body surface with dense orange pubescence, which is substantially reduced on female dorsum but still prominent on head and scutellum</td></tr><tr><td rowspan="1" colspan="1">Parameres with ventral lobes at apical half wider than dorsal ones and protruding laterally, dorsal lobes arcuate with lateral expansion near apex</td><td rowspan="1" colspan="1">Parameres with ventral lobes wider than dorsal ones and protruding laterally, dorsal lobes arcuate with longitudinal groove depression at middle and lateral expansion near apex</td></tr></tbody></table></table-wrap></tp:treatment-sec><tp:treatment-sec sec-type="etymology"><title>Derivatio nominis</title><p>The new genus name clearly refers to its close relationship with the sister genus <italic><tp:taxon-name><tp:taxon-name-part taxon-name-part-type="genus" reg="Lophorrhina">Lophorrhina</tp:taxon-name-part></tp:taxon-name></italic> Westwood, 1842.</p></tp:treatment-sec><ref-list><ref id="B16"><mixed-citation xmlns:xlink="http://www.w3.org/1999/xlink" xlink:type="simple"><person-group><name name-style="western"><surname>Westwood</surname><given-names>JO</given-names></name></person-group> (<year>1842</year>) <article-title>On the Goliathideous <tp:taxon-name><tp:taxon-name-part taxon-name-part-type="family">Cetoniidae</tp:taxon-name-part></tp:taxon-name> of Africa.</article-title><source>Arcana Entomologica</source><volume>1</volume>: <fpage>125</fpage>–<lpage>188</lpage>.</mixed-citation></ref></ref-list></tp:taxon-treatment>
